# Supplementary material for: The Viral Susceptibility of the Haloferax Species
Source: Viruses. 2022 Jun 20;14(6):1344. doi: 10.3390/v14061344 (PMC9229481; doi:10.3390/v14061344)
Supplement: Supplementary file 1 [file viruses-14-01344-s001.zip]

Archive with 3 entries (2 files):
- viruses-1750812-supplementary (1)/
- viruses-1750812-supplementary (1)/20220615_Table S2_Viruses_used.xlsx
- viruses-1750812-supplementary (1)/220615 Supplementary_ZA.pdf
