# Supplementary material for: The Viral Susceptibility of the Haloferax Species
Source: Viruses. 2022 Jun 20;14(6):1344. doi: 10.3390/v14061344 (PMC9229481; doi:10.3390/v14061344)
Supplement: Supplementary file 1 [file viruses-14-01344-s001.zip › viruses-1750812-supplementary (1)/20220615_Table S2_Viruses_used.xlsx]

## Sheet: S2_Table
Supplementary Table S2. Viruses used in the study
Virus name	Virus abbreviation	Virus origin	Morphotype	Genome length (bp, nt)	Genome Acc. No.	Reference for virus	Genus	Family	Isolation host	Host used in this study	Reference for host used	Haloferax strains used to detect growth inhibition zones (potential halocins)
												H26		s5a-1		SP10-1		SS9-6		SS10-6		SS10-7		LR1-5		LR1-14		LR1-18		LR1-19		LR1-24		LR2-5		LR2-16		H.mediterranei
												10^0	10^-2	10^0	10^-2	10^0	10^-2	10^0	10^-2	10^0	10^-2	10^0	10^-2	10^0	10^-2	10^0	10^-2	10^0	10^-2	10^0	10^-2	10^0	10^-2	10^0	10^-2	10^0	10^-2	10^0	10^-2
Halorubrum head-tail virus 8	HRTV-8	solar saltern, Samut Sakhon, Thailand	myovirus	74519	KC292020	PMID: 23470522	Haloferacalesvirus	Hafunaviridae	Halorubrum sp. B2-2	Halorubrum sp. B2-2	PMID: 22003883	-	-	-	-	-	-	+	+	-	-	+	+	-	-	+	-	-	-	-	-	+	-	-	-	+	-	+	+
Halorubrum tailed virus 14	HRTV-14	solar saltern, Samut Sakhon, Thailand	myovirus	74355	MZ334492	PMID: 25866903	Haloferacalesvirus	Hafunaviridae	Halorubrum sp. SS6-2	Halorubrum sp. SS10-9	PMID: 25866903	-	-	-	-	-	-	-	-	-	-	-	-	-	-	+	-	-	-	+	-	+	-	-	-	+	-	+	+
Halorubrum tailed virus 17	HRTV-17	solar saltern, Samut Sakhon, Thailand	myovirus	74754	MZ334493	PMID: 25866903	Haloferacalesvirus	Hafunaviridae	Halorubrum sp. SS9-12	Halobacterium sp. SS6-4	PMID: 25866903	-	-	-	-	-	-	-	-	-	-	-	-	-	-	-	-	-	-	-	-	-	-	+	-	-	-	-	-
Halorubrum tailed virus 19	HRTV-19	solar saltern, Samut Sakhon, Thailand	myovirus	77739	MZ334494	PMID: 25866903	Haloferacalesvirus	Hafunaviridae	Halorubrum sp. SS10-3	Halorubrum sp. SS10-3	PMID: 25866903	-	-	-	-	-	-	+	+	-	-	+	+	-	-	+	-	-	-	-	-	+	-	+	-	-	-	+	+
Halorubrum tailed virus 23	HRTV-23	solar saltern, Samut Sakhon, Thailand	myovirus	77739	MZ334495	PMID: 25866903	Haloferacalesvirus	Hafunaviridae	Halorubrum sp. SS10-9	Halorubrum sp. SS10-9	PMID: 25866903	-	-	+	-	-	-	+	+	+	+	+	+	-	-	+	-	-	-	-	-	+	-	-	-	+	-	+	+
Halorubrum head-tail virus 10	HRTV-10	solar saltern, Eilat, Israel	myovirus	76759	MZ334496	PMID: 22003883	Haloferacalesvirus	Hafunaviridae	Halorubrum sp. B2-2	Halorubrum sp. B2-2	PMID: 22003883	-	-	-	-	-	-	-	-	-	-	-	-	-	-	+	-	+	-	+	+	+	-	+	+	+	-	-	-
Halorubrum tailed virus 18	HRTV-18	solar saltern, Samut Sakhon, Thailand	myovirus	76361	MZ334497	PMID: 25866903	Haloferacalesvirus	Hafunaviridae	Halorubrum sp. SS10-3	Halorubrum sp. SS10-3	PMID: 25866903	-	-	-	-	-	-	-	-	-	-	-	-	-	-	+	-	-	-	+	-	+	-	+	+	+	-	-	-
Halorubrum tailed virus 20	HRTV-20	solar saltern, Samut Sakhon, Thailand	myovirus	76259	MZ334498	PMID: 25866903	Haloferacalesvirus	Hafunaviridae	Halorubrum sp. SS10-9	Halorubrum sp. SS10-9	PMID: 25866903	-	-	+	-	-	-	+	-	-	-	-	-	-	-	+	-	+	+	+	+	+	-	+	+	+	-	-	-
Halorubrum tailed virus 22	HRTV-22	solar saltern, Samut Sakhon, Thailand	myovirus	76812	MZ334499	PMID: 25866903	Haloferacalesvirus	Hafunaviridae	Halorubrum sp. SS10-9	Halorubrum sp. SS10-9	PMID: 25866903	-	-	-	-	-	-	+	-	+	-	+	+	-	-	+	-	+	-	-	-	+	-	-	-	+	-	+	+
Halorubrum tailed virus 26	HRTV-26	solar saltern, Samut Sakhon, Thailand	myovirus	77578	MZ334500	PMID: 25866903	Haloferacalesvirus	Hafunaviridae	Halorubrum sp. SS13-13	Halorubrum sp. SS10-9	PMID: 25866903	-	-	-	-	-	-	-	-	-	-	-	-	-	-	+	-	+	+	+	+	+	-	+	+	+	-	-	-
Halorubrum sodomense tailed virus 4	HSTV-4	solar saltern, Samut Sakhon, Thailand	myovirus	75181	MZ334501	PMID: 25866903	Haloferacalesvirus	Hafunaviridae	Halorubrum sodomense	Halorubrum sp. SP3-3	PMID: 22003883	-	-	-	-	-	-	-	-	-	-	-	-	-	-	-	-	-	-	-	-	-	-	-	-	-	-	-	-
Halorubrum head-tail virus 5	HRTV-5	solar saltern, Margherita di Savoia, Italy	myovirus	76134	KC292022	PMID: 23470522	Haloferacalesvirus	Hafunaviridae	Halorubrum sp. s5a-3	Halorubrum sp. s5a-3	PMID: 22003883	-	-	-	-	-	-	-	-	-	-	-	-	-	-	+	-	-	-	+	-	+	-	-	-	+	-	-	-
Haloarcula californiae tailed virus 7	HCTV-7 (1)	solar saltern, Samut Sakhon, Thailand	myovirus	76008	MZ334502	PMID: 25866903	Haloferacalesvirus	Hafunaviridae	Haloarcula californiae	Haloarcula californiae	PMID: 6286602	-	-	-	-	+	+	-	-	-	-	-	-	-	-	+	-	-	-	+	-	+	-	-	-	+	-	-	-
Haloarcula californiae tailed virus 12	HCTV-12 (1)	solar saltern, Samut Sakhon, Thailand	myovirus	76008	MZ334502	PMID: 25866904	Haloferacalesvirus	Hafunaviridae	Haloarcula californiae	Haloarcula californiae	PMID: 6286602	-	-	-	-	+	+	-	-	-	-	-	-	-	-	+	-	-	-	+	-	+	-	+	-	+	-	-	-
Haloarcula californiae tailed virus 9	HCTV-9	solar saltern, Samut Sakhon, Thailand	myovirus	76008	MZ334503	PMID: 25866903	Haloferacalesvirus	Hafunaviridae	Haloarcula californiae	Halorubrum sp. SS8-2	PMID: 25866903	+	+	-	-	+	+	+	-	-	-	-	-	-	-	+	-	+	+	-	-	+	-	-	-	+	-	-	-
Haloarcula californiae tailed virus 11	HCTV-11	solar saltern, Samut Sakhon, Thailand	myovirus	76008	MZ334504	PMID: 25866903	Haloferacalesvirus	Hafunaviridae	Haloarcula californiae	Haloarcula californiae	PMID: 6286602	+	+	-	-	+	-	-	-	-	-	-	-	-	-	+	-	+	+	-	-	+	-	-	-	+	-	-	-
Halorubrum head-tail virus 9	HRTV-9	solar saltern, Eilat, Israel	myovirus	75429	MZ334505	PMID: 22003883	Haloferacalesvirus	Hafunaviridae	Halorubrum sp. B2-2	Halorubrum sp. B2-2	PMID: 22003883	-	-	-	-	-	-	-	-	-	-	-	-	-	-	-	-	+	-	-	-	-	-	-	-	-	-	-	-
Halorubrum tailed virus 16	HRTV-16	solar saltern, Samut Sakhon, Thailand	myovirus	77109	MZ334506	PMID: 25866903	Haloferacalesvirus	Hafunaviridae	Halorubrum sp. SS6-2	Haloterrigena sp. SS13-7	PMID: 25866903	-	-	-	-	-	-	-	-	-	-	-	-	-	-	-	-	-	-	-	-	+	-	+	-	-	-	-	-
Haloarcula californiae tailed virus 8	HCTV-8	solar saltern, Samut Sakhon, Thailand	myovirus	75019	MZ334507	PMID: 25866903	Haloferacalesvirus	Hafunaviridae	Haloarcula californiae	Haloarcula californiae	PMID: 6286602	-	-	-	-	+	+	-	-	-	-	-	-	-	-	+	-	-	-	+	-	+	-	+	-	+	-	-	-
Haloarcula californiae tailed virus 10	HCTV-10	solar saltern, Samut Sakhon, Thailand	myovirus	75019	MZ334508	PMID: 25866903	Haloferacalesvirus	Hafunaviridae	Haloarcula californiae	Halorubrum sodomense	doi.org/10.1099/00207713-33-2-381	+	+	-	-	+	-	-	-	+	+	-	-	-	-	+	+	-	-	-	-	-	-	+	+	+	-	+	+
Haloarcula japonica head-tail virus 1	HJTV-1	solar saltern, Margherita di Savoia, Italy	myovirus	78012	MZ334509	PMID: 22003883	Haloferacalesvirus	Hafunaviridae	Haloarcula japonica	Haloarcula japonica	doi.org/10.1016/S0723-2020(11)80165-7	-	-	-	-	-	-	-	-	-	-	-	-	-	-	+	-	-	-	+	+	+	-	+	+	+	-	+	+
Halorubrum tailed virus 13	HRTV-13	solar saltern, Samut Sakhon, Thailand	myovirus	76666	MZ334510	PMID: 25866903	Haloferacalesvirus	Hafunaviridae	Halorubrum sp. SS8-2	Halorubrum sp. SS8-2	PMID: 25866903	-	-	-	-	-	-	+	+	-	-	+	-	-	-	+	-	-	-	+	-	+	-	-	-	+	-	+	+
Halorubrum tailed virus 21	HRTV-21	solar saltern, Samut Sakhon, Thailand	myovirus	76556	MZ334511	PMID: 25866903	Haloferacalesvirus	Hafunaviridae	Halorubrum sp. SS10-9	Halorubrum sp. SS10-9	PMID: 25866903	+	+	+	-	-	-	+	-	-	-	-	-	-	-	+	-	+	-	+	+	+	-	+	-	+	-	-	-
Halorubrum tailed virus 24	HRTV-24	solar saltern, Samut Sakhon, Thailand	myovirus	77537	MZ334512	PMID: 25866903	Haloferacalesvirus	Hafunaviridae	Halorubrum sp. SS10-9	Halorubrum sp. SS10-9	PMID: 25866903	-	-	-	-	-	-	-	-	+	+	-	-	-	-	+	-	-	-	-	-	-	-	-	-	-	-	+	+
Haloarcula japonica head-tail virus 2	HJTV-2	solar saltern, Samut Sakhon, Thailand	myovirus	76821	MZ334513	PMID: 22003883	Haloferacalesvirus	Hafunaviridae	Haloarcula japonica	Haloarcula japonica	doi.org/10.1016/S0723-2020(11)80165-7	-	-	-	-	-	-	-	-	-	-	-	-	-	-	+	-	+	+	+	+	+	-	+	+	+	-	-	-
Halorubrum sodomense head-tail virus 3	HSTV-3	solar saltern, Eilat, Israel	myovirus	76908	MZ334514	PMID: 22003883	Haloferacalesvirus	Hafunaviridae	Halorubrum sodomense	Halorubrum sodomense	doi.org/10.1099/00207713-33-2-381	-	-	-	-	-	-	-	-	-	-	-	-	-	-	-	-	-	-	-	-	-	-	-	-	-	-	+	+
Haloarcula japonica tailed virus 3	HJTV-3	solar saltern, Samut Sakhon, Thailand	myovirus	77353	MZ334515	PMID: 25866903	Haloferacalesvirus	Hafunaviridae	Haloarcula japonica	Haloarcula japonica	doi.org/10.1016/S0723-2020(11)80165-7	-	-	-	-	-	-	-	-	-	-	-	-	-	-	-	-	-	-	-	-	-	-	+	+	-	-	-	-
Halorubrum tailed virus 15	HRTV-15	solar saltern, Samut Sakhon, Thailand	myovirus	76242	MZ334516	PMID: 25866903	Haloferacalesvirus	Hafunaviridae	Halorubrum sp. SS6-2	Halorubrum sp. SS6-2	PMID: 25866903	-	-	+	+	-	-	+	+	+	-	+	-	-	-	+	-	+	+	-	-	+	-	-	-	+	-	-	-
Halorubrum sodomense head-tail virus 2	HSTV-2	solar saltern, Eilat, Israel	myovirus	68527	KC117376	PMID: 23283946	Mincapvirus	Hafunaviridae	Halorubrum sodomense	Halorubrum sodomense	doi.org/10.1099/00207713-33-2-381	-	-	-	-	-	-	+	-	-	-	+	-	-	-	+	-	-	-	+	+	+	-	+	+	+	-	+	+
Halorubrum head-tail virus 7	HRTV-7	solar saltern, Margherita di Savoia, Italy	myovirus	69048	KC292021	PMID: 23470522	Mincapvirus	Hafunaviridae	Halorubrum sp. B2-2	Halorubrum sp. B2-2	PMID: 22003883	-	-	-	-	-	-	+	-	-	-	-	-	-	-	+	-	+	+	-	-	+	-	+	+	+	-	-	-
Halorubrum head-tail virus 2	HRTV-2	solar saltern, Margherita di Savoia, Italy	myovirus	68923	MZ334517	PMID: 22003883	Mincapvirus	Hafunaviridae	Halorubrum sp. s1-2	Halorubrum sp. s1-2	PMID: 22003883	+	+	-	-	-	-	+	-	-	-	+	-	-	-	+	+	+	+	+	+	+	-	+	+	+	+	-	-
Halorubrum head-tail virus 11	HRTV-11	solar saltern, Sečovlje, Slovenia	myovirus	71449	MZ334518	PMID: 22003883	Mincapvirus	Hafunaviridae	Halorubrum sp. SL-5	Halorubrum sp. SL-5	PMID: 22003883	+	-	-	-	-	-	+	-	-	-	+	-	-	-	+	-	+	+	+	+	+	+	+	+	+	+	-	-
Haloarcula californiae tailed virus 6	HCTV-6 (2)	solar saltern, Samut Sakhon, Thailand	myovirus	71672	MZ334519	PMID: 25866903	Mincapvirus	Hafunaviridae	Haloarcula californiae	Haloarcula californiae	PMID: 6286602	-	-	+	+	-	-	-	-	-	-	-	-	-	-	-	-	-	-	-	-	-	-	+	+	+	+	+	+
Haloarcula californiae tailed virus 13	HCTV-13 (2)	solar saltern, Samut Sakhon, Thailand	myovirus	71672	MZ334519	PMID: 25866904	Mincapvirus	Hafunaviridae	Haloarcula californiae	Haloarcula californiae	PMID: 6286602	-	-	-	-	-	-	-	-	-	-	-	-	-	-	+	-	-	-	+	+	+	-	+	+	+	-	+	+
Haloarcula californiae tailed virus 15	HCTV-15	solar saltern, Samut Sakhon, Thailand	myovirus	71672	MZ334520	PMID: 25866903	Mincapvirus	Hafunaviridae	Haloarcula californiae	Haloarcula californiae	PMID: 6286602	-	-	-	-	-	-	+	-	-	-	+	-	-	-	+	-	+	+	-	-	+	-	+	+	+	-	+	+
Halorubrum tailed virus 25	HRTV-25	solar saltern, Samut Sakhon, Thailand	myovirus	61934	MZ334521	PMID: 25866903	Laminvirus	Hafunaviridae	Halorubrum sp. SS13-12	Halorubrum sp. SS13-12	PMID: 25866903	-	-	-	-	-	-	+	-	-	-	-	-	-	-	+	-	-	-	-	-	+	-	-	-	+	-	-	-
Halorubrum tailed virus 27	HRTV-27	solar saltern, Samut Sakhon, Thailand	myovirus	56593	MZ334522	PMID: 25866903	Minorvirus	Hafunaviridae	Halorubrum sp. SS13-13	Halorubrum sp. SS10-9	PMID: 25866903	-	-	-	-	-	-	+	+	-	-	+	-	-	-	+	-	-	-	-	-	+	-	-	-	+	-	-	-
Haloarcula vallismortis head-tail virus 1	HVTV-1	solar saltern, Samut Sakhon, Thailand	siphovirus	102319	KC117377	PMID 23733949	Tredecimvirus	Druskaviridae	Haloarcula vallismortis	Haloarcula vallismortis	PMID: 667737	-	-	-	-	-	-	-	-	-	-	-	-	-	-	+	-	-	-	+	-	+	-	-	-	+	-	-	-
Haloarcula vallismortis head-tail virus 2	HVTV-2	solar saltern, Samut Sakhon, Thailand	siphovirus	102319	MZ334523	PMID: 22003883	Tredecimvirus	Druskaviridae	Haloarcula vallismortis	Haloarcula vallismortis	PMID: 667737	-	-	-	-	-	-	-	-	-	-	-	-	-	-	-	-	-	-	+	-	+	-	-	-	+	-	-	-
Haloarcula californiae head-tail virus 5	HCTV-5	solar saltern, Samut Sakhon, Thailand	siphovirus	102105	KC292027	PMID: 23470522	Tredecimvirus	Druskaviridae	Haloarcula californiae	Haloarcula californiae	PMID: 6286602	-	-	-	-	-	-	-	-	-	-	+	-	-	-	+	-	-	-	-	-	+	-	+	-	+	-	-	-
Haloarcula californiae head-tail virus 1	HCTV-1	solar saltern, Margherita di Savoia, Italy	siphovirus	103257	KC292029	PMID: 23470522	Hacavirus	Druskaviridae	Haloarcula californiae	Haloarcula californiae	PMID: 6286602	-	-	-	-	-	-	-	-	-	-	-	-	-	-	-	-	-	-	-	-	-	-	-	-	-	-	-	-
Haloarcula californiae tailed virus 16	HCTV-16	solar saltern, Samut Sakhon, Thailand	siphovirus	104681	MZ334524	PMID: 25866903	Hacavirus	Druskaviridae	Haloarcula californiae	Haloarcula californiae	PMID: 6286602	-	-	+	+	-	-	-	-	-	-	+	+	-	-	+	-	-	-	-	-	+	-	-	-	+	-	-	-
Haloarcula head-tail virus 2	HATV-2	solar saltern, Eilat, Israel	myovirus	63301	MZ334525	PMID: 22003883	Eilatmyovirus	Soleiviridae	Haloarcula sp. E301-5	Haloarcula sp. E301-5	PMID: 22003883	-	-	-	-	-	-	-	-	-	-	-	-	-	-	-	-	-	-	-	-	-	-	-	-	-	-	-	-
Halogranum head-tail virus 1	HGTV-1	solar saltern, Samut Sakhon, Thailand	myovirus	143855	KC292026	PMID: 23470522	Hagravirus	Halomagnusviridae	Halogranum sp. SS5-1	Halogranum sp. SS5-1	PMID: 23470522	-	-	-	-	-	-	+	-	-	-	+	-	-	-	+	-	-	-	-	-	+	-	-	-	+	-	-	-
Haloferax tailed virus 1	HFTV1	saline lake Retba, Cape Verde Peninsula, Senegal	siphovirus	38059	MG550112	PMID: 30920125	Retbasiphovirus	Haloferuviridae	Haloferax gibbonsii LR2-5	Haloferax gibbonsii LR2-5	PMID: 33664716	-	-	-	-	-	-	-	-	-	-	-	-	-	-	-	-	-	-	-	-	-	-	+	+	-	-	-	-
Halorubrum tailed virus 29	HRTV-29	solar saltern, Samut Sakhon, Thailand	siphovirus	36603	MZ334526	PMID: 25866903	Dipdavirus	Haloferuviridae	Halorubrum sp. SS7-4	Halorubrum sp. SS7-4	PMID: 22357279	-	-	-	-	-	-	-	-	-	-	+	-	-	-	+	-	-	-	-	-	+	-	+	-	+	-	-	-
Halorubrum head-tail virus 4	HRTV-4	solar saltern, Margherita di Savoia, Italy	siphovirus	35722	KC292023	PMID: 23470522	Saldibavirus	Haloferuviridae	Halorubrum sp. s5a-3	Halorubrum sp. s5a-3	PMID: 22003883	-	-	-	-	-	-	-	-	-	-	-	-	-	-	+	-	-	-	-	-	-	-	+	-	+	-	-	-
Haloarcula tailed virus 3	HATV-3	solar saltern, Samut Sakhon, Thailand	siphovirus	42293	MZ334527	PMID: 25866903	Hatrivirus	Pyrstoviridae	Haloarcula sp. SS8-5	Haloarcula sp. SS8-5	PMID: 25866903	-	-	-	-	-	-	+	-	-	-	+	-	-	-	+	-	-	-	-	-	+	-	+	-	+	-	-	-
Haloarcula sinaiiensis head-tail virus 1	HSTV-1	solar saltern, Margherita di Savoia, Italy	podovirus	32189	KC117378	PMID: 23733949	Lonfivirus	Shortaselviridae	Haloarcula sinaiiensis	Haloarcula sinaiiensis	PMID: 6286602	-	-	-	-	-	-	-	-	-	-	+	-	-	-	+	-	+	-	+	-	+	-	+	-	+	-	-	-
Halorubrum tailed virus 28	HRTV-28	solar saltern, Samut Sakhon, Thailand	siphovirus	35270	MZ334528	PMID: 25866903	Pormufvirus	Suolaviridae	Halorubrum sp. SS8-7	Halorubrum sp. SS8-7	PMID: 25866903	-	-	-	-	-	-	+	-	-	-	-	-	-	-	+	-	-	-	+	-	+	-	+	-	+	-	-	-
Haloarcula californiae head-tail virus 2	HCTV-2	solar saltern, Samut Sakhon, Thailand	siphovirus	54291	KC292028	PMID: 23470522	Samsavirus	Saparoviridae	Haloarcula californiae	Haloarcula californiae	PMID: 6286602	-	-	-	-	-	-	+	-	-	-	-	-	-	-	+	-	-	-	+	-	+	-	-	-	+	-	+	-
Haloarcula hispanica head-tail virus 2	HHTV-2	solar saltern, Samut Sakhon, Thailand	siphovirus	52643	KC292024	PMID: 23470522	Halohivirus	Saparoviridae	Haloarcula hispanica	Haloarcula hispanica	doi.org/10.1016/S0723-2020(86)80152-7	-	-	-	-	-	-	-	-	-	-	+	-	-	-	+	-	-	-	-	-	+	-	+	-	+	-	-	-
Haloarcula hispanica head-tail virus 1	HHTV-1	solar saltern, Margherita di Savoia, Italy	siphovirus	49107	KC292025	PMID: 23470522	Clampvirus	Madisaviridae	Haloarcula hispanica	Haloarcula hispanica	doi.org/10.1016/S0723-2020(86)80152-7	-	-	-	-	-	-	-	-	-	-	-	-	-	-	-	-	-	-	+	-	+	-	-	-	+	-	-	-
Haloarcula hispanica icosahedral virus 2	HHIV-2	solar saltern, Margherita di Savoia, Italy	icosahedral tailless	30578	JN968479	PMID: 22357274	Alphasphaerolipovirus	Sphaerolipoviridae	Haloarcula hispanica	Haloarcula hispanica	doi.org/10.1016/S0723-2020(86)80152-7	-	-	-	-	-	-	-	-	-	-	+	-	-	-	+	-	-	-	-	-	-	-	-	-	-	-	+	-
SH1	SH1	saline Serpentine Lake, Australia	icosahedral tailless	30889	AY950802	PMID: 15823603	Alphasphaerolipovirus	Sphaerolipoviridae	Haloarcula hispanica	Haloarcula hispanica	doi.org/10.1016/S0723-2020(86)80152-7	-	-	+	+	-	-	-	-	-	-	-	-	-	-	-	-	-	-	-	-	-	-	-	-	-	-	-	-
Haloarcula californiae icosahedral virus 1	HCIV-1	solar saltern, Samut Sakhon, Thailand	icosahedral tailless	31314	KT809302	PMID: 25866903	Alphasphaerolipovirus	Sphaerolipoviridae	Haloarcula californiae	Haloarcula californiae	PMID: 6286602	-	-	-	-	-	-	-	-	-	-	-	-	-	-	-	-	-	-	-	-	-	-	-	-	-	-	-	-
Haloarcula hispanica pleomorphic virus 1	HHPV-1	solar saltern, Margherita di Savoia, Italy	pleomorphic	8082	GU321093	PMID: 20089654	Alphapleolipovirus	Pleolipoviridae	Haloarcula hispanica	Haloarcula hispanica	doi.org/10.1016/S0723-2020(86)80152-7	-	-	-	-	-	-	-	-	-	-	-	-	-	-	-	-	-	-	-	-	-	-	-	-	+	-	-	-
Halorubrum pleomorphic virus 1	HRPV-1	solar saltern, Trapani, Italy	pleomorphic	7048	FJ685651	PMID: 19298373	Alphapleolipovirus	Pleolipoviridae	Halorubrum sp. PV6	Halorubrum sp. PV6	PMID: 19298373	-	-	-	-	-	-	-	-	-	-	-	-	-	-	-	-	-	-	-	-	-	-	-	-	-	-	-	-
Halorubrum pleomorphic virus 2	HRPV-2	solar saltern, Samut Sakhon, Thailand	pleomorphic	10656	JN882264	PMID: 22003883	Alphapleolipovirus	Pleolipoviridae	Halorubrum sp. SS5-4	Halorubrum sp. SS7-4	PMID: 22357279	-	-	-	-	-	-	-	-	-	-	+	-	-	-	+	-	+	-	+	-	+	-	+	-	+	-	-	-
Halorubrum pleomorphic virus 6	HRPV-6	solar saltern, Samut Sakhon, Thailand	pleomorphic	8549	JN882266	PMID: 22003883	Alphapleolipovirus	Pleolipoviridae	Halorubrum sp. SS7-4	Halorubrum sp. SS7-4	PMID: 22357279	-	-	-	-	-	-	-	-	-	-	-	-	-	-	-	-	-	-	-	-	-	-	-	-	+	-	-	-
Halogeometricum pleomorphic virus 1	HGPV-1	Cabo de Gata, Spain	pleomorphic	9694	JN882267	PMID: 22003883	Betapleolipovirus	Pleolipoviridae	Halogeometricum sp. CG-9	Halogeometricum sp. CG-9	PMID: 22003883	-	-	+	-	-	-	-	-	-	-	+	-	-	-	-	-	-	-	-	-	-	-	+	-	-	-	+	-
Haloarcula hispanica pleomorphic virus 3	HHPV-3	solar saltern, Samut Sakhon, Thailand	pleomorphic	11648	KX344510	PMID: 27632564	Betapleolipovirus	Pleolipoviridae	Haloarcula hispanica	Haloarcula hispanica	doi.org/10.1016/S0723-2020(86)80152-7	-	-	-	-	-	-	-	-	-	-	-	-	-	-	-	-	-	-	-	-	+	-	-	-	+	-	-	-
Haloarcula hispanica pleomorphic virus 4	HHPV-4	culture supernatant of Haloferax sp. s5a–1 on Har. Hispanica	pleomorphic	15010	KY264020	PMID: 29495629	Betapleolipovirus	Pleolipoviridae	Haloarcula hispanica	Haloarcula hispanica	doi.org/10.1016/S0723-2020(86)80152-7	-	-	-	-	-	-	-	-	-	-	-	-	-	-	-	-	-	-	-	-	+	-	-	-	+	-	-	-
Halorubrum pleomorphic virus 3	HRPV-3	saline water, Sedom Ponds, Israel	pleomorphic	8770	JN882265	PMID: 22003883	Betapleolipovirus	Pleolipoviridae	Halorubrum sp. SP3-3	Halorubrum sp. SP3-3	PMID: 22003883	-	-	+	-	-	-	-	-	-	-	-	-	-	-	-	-	-	-	-	-	-	-	-	-	-	-	-	-
Halorubrum pleomorphic virus 9	HRPV-9	culture supernatant of Halorubrum sp. B2–2 on Hrr. sp. SS5-4	pleomorphic	16159	KY965934	PMID: 29772256	Betapleolipovirus	Pleolipoviridae	Halorubrum sp. SS5-4	Halorubrum sp. SS7-4	PMID: 22357279	-	-	-	-	-	-	-	-	-	-	-	-	-	-	-	-	-	-	-	-	+	-	-	-	+	-	-	-
Halorubrum pleomorphic virus 10	HRPV10	saline lake Retba, Cape Verde Peninsula, Senegal	pleomorphic	9296	MG550111	PMID: 30920125	Betapleolipovirus	Pleolipoviridae	Halorubrum sp. LR2-17	Halorubrum sp. LR2-17	PMID: 30920125	-	-	-	-	-	-	-	-	-	-	-	-	-	-	-	-	-	-	-	-	-	-	+	+	-	-	-	-
Halorubrum pleomorphic virus 11	HRPV11	saline lake Retba, Cape Verde Peninsula, Senegal	pleomorphic	9368	MG550113	PMID: 30920125	Betapleolipovirus	Pleolipoviridae	Halorubrum sp. LR2-12	Halorubrum sp. LR2-12	PMID: 30920125	-	-	-	-	-	-	-	-	-	-	-	-	-	-	-	-	-	-	-	+	-	-	+	+	-	-	-	-
Halorubrum pleomorphic virus 12	HRPV12	saline lake Retba, Cape Verde Peninsula, Senegal	pleomorphic	9944	MG550110	PMID: 30920125	Betapleolipovirus	Pleolipoviridae	Halorubrum sp. 1-23	Halorubrum sp. LR1-23	PMID: 30920125	-	-	-	-	-	-	-	-	-	-	-	-	-	-	-	-	-	-	-	-	-	-	+	+	-	-	-	-
His2	His2	Pink Lakes, Victoria, Australia	pleomorphic	16067	AF191797	PMID: 16530800	Gammapleolipovirus	Pleolipoviridae	Haloarcula hispanica	Haloarcula hispanica	doi.org/10.1016/S0723-2020(86)80152-7	-	-	-	-	-	-	-	-	-	-	-	-	-	-	-	-	-	-	-	-	-	-	-	-	+	-	-	-
His1	His1	Avalon saltern, Victoria, Australia	spindle-shaped	14462	AF191796	PMID: 9765495	Salterprovirus	Halspiviridae	Haloarcula hispanica	Haloarcula hispanica	doi.org/10.1016/S0723-2020(86)80152-7	-	-	-	-	-	-	-	-	-	-	-	-	-	-	-	-	-	-	-	-	-	-	-	-	-	-	-	-
Halorubrum head-tail virus 1	HRTV-1	solar saltern, Margherita di Savoia, Italy	myovirus	nd	nd	PMID: 22003883	nd	nd	Halorubrum sp. s1-1	Halorubrum sp. s1-1	PMID: 23765723	-	-	+	+	-	-	-	-	-	-	-	-	-	-	-	-	-	-	-	-	+	+	-	-	-	-	-	-
Halorubrum head-tail virus 3	HRTV-3	solar saltern, Margherita di Savoia, Italy	myovirus	nd	nd	PMID: 22003883	nd	nd	Halorubrum sp. S5a-2	Halorubrum sp. s5a-2	PMID: 22003883	-	-	-	-	-	-	-	-	-	-	-	-	-	-	-	-	-	-	-	-	-	-	-	-	-	-	-	-
Halorubrum head-tail virus 6	HRTV-6	solar saltern, Margherita di Savoia, Italy	myovirus	nd	nd	PMID: 22003883	nd	nd	Halorubrum sp. s5a-4	Halorubrum sp. s5a-4	PMID: 22003883	+	+	-	-	-	-	+	+	-	-	+	+	-	-	-	-	-	-	-	-	-	-	-	-	-	-	+	+
Halophilic head-tail virus 1	HTV-1	Eilat, Israel	myovirus	nd	nd	PMID: 22003883	nd	nd	Halophilic isolate E200-7	Halophilic isolate E200-7	PMID: 22003883	-	-	+	-	-	-	-	-	-	-	-	-	-	-	-	-	-	-	-	-	-	-	+	+	-	-	-	-
Haloarcula californiae tailed virus 14	HCTV-14	solar saltern, Samut Sakhon, Thailand	myovirus	nd	nd	PMID: 25866903	nd	nd	Haloarcula californiae	Haloarcula californiae	PMID: 6286602	-	-	-	-	+	+	-	-	-	-	-	-	-	-	-	-	-	-	+	-	+	-	+	-	-	-	-	-
Haloarcula californiae tailed virus 17	HCTV-17	solar saltern, Samut Sakhon, Thailand	siphovirus	nd	nd	PMID: 25866903	nd	nd	Haloarcula californiae	Haloarcula californiae	PMID: 6286602	-	-	+	+	-	-	-	-	+	-	+	+	-	-	+	-	-	-	-	-	+	-	-	-	+	-	-	-
Halorubrum pleomorphic virus 7	HRPV-7	solar saltern, Samut Sakhon, Thailand	pleomorphic	nd	nd	PMID: 25866903	nd	nd	Halorubrum sp. SS5-4	Halorubrum sp. SS7-4	PMID: 22357279	-	-	-	-	-	-	-	-	-	-	+	-	-	-	+	-	+	-	+	-	+	-	+	-	+	-	-	-
Halorubrum pleomorphic virus 8	HRPV-8	solar saltern, Samut Sakhon, Thailand	pleomorphic	nd	nd	PMID: 25866903	nd	nd	Halorubrum sp. SS7-4	Halorubrum sp. SP3-3	PMID: 22003883	-	-	-	-	-	-	-	-	-	-	-	-	-	-	-	-	-	-	-	-	-	-	-	-	-	-	-	-
Haloarcula pleomorphic virus 1	HAPV-1	solar saltern, Samut Sakhon, Thailand	pleomorphic	nd	nd	PMID: 25866903	nd	nd	Haloarcula sp. SS13-14	Haloarcula sp. SS13-14	PMID: 25866903	-	-	-	-	-	-	-	-	-	-	-	-	-	-	-	-	-	-	-	-	+	-	-	-	+	-	-	-
nd	Virus isolate 6 (2012)	solar saltern, Margherita di Savoia, Italy	nd	nd	nd	PMID: 22003883	nd	nd	Halorubrum sp. s5a-2	Halorubrum sp. SS5-7	PMID: 22003883	-	-	-	-	-	-	+	+	-	-	+	+	-	-	+	-	-	-	+	-	+	-	-	-	+	-	-	-
nd	Virus isolate 17 (2012)	solar saltern, Margherita di Savoia, Italy	nd	nd	nd	PMID: 22003883	nd	nd	Haloarcula vallismortis	Haloarcula vallismortis	PMID: 667737	-	-	-	-	-	-	-	-	-	-	+	-	-	-	+	-	-	-	-	-	+	-	+	-	+	-	-	-
nd	Virus isolate 19 (2012)	solar saltern, Margherita di Savoia, Italy	nd	nd	nd	PMID: 22003883	nd	nd	Haloarcula vallismortis	Haloarcula vallismortis	PMID: 667737	-	-	-	-	-	-	-	-	-	-	-	-	-	-	-	+	-	-	-	-	+	-	+	-	+	-	-	-
nd	Virus isolate 21 (2012)	solar saltern, Margherita di Savoia, Italy	nd	nd	nd	PMID: 22003883	nd	nd	Haloarcula vallismortis	Haloarcula vallismortis	PMID: 667737	-	-	-	-	-	-	-	-	-	-	-	-	-	-	-	-	-	-	-	-	+	-	-	-	-	-	-	-
nd	Virus isolate 23 (2012)	solar saltern, Margherita di Savoia, Italy	nd	nd	nd	PMID: 22003883	nd	nd	Halorubrum sp. s1-1	Halorubrum sp. s1-1	PMID: 23765723	-	-	-	-	-	-	-	-	-	-	-	-	-	-	-	-	-	-	-	-	+	-	-	-	+	-	-	-
nd	Virus isolate 24 (2012)	solar saltern, Margherita di Savoia, Italy	nd	nd	nd	PMID: 22003883	nd	nd	Halorubrum sp. s1-1	Halorubrum sp. s1-1	PMID: 23765723	+	+	+	+	-	-	+	+	-	-	+	+	-	-	-	-	-	-	-	-	-	-	-	-	-	-	-	-
nd	Virus isolate 26 (2012)	solar saltern, Samut Sakhon, Thailand	nd	nd	nd	PMID: 22003883	nd	nd	Halorubrum sodomense	Halorubrum sodomense	doi.org/10.1099/00207713-33-2-381	-	-	-	-	-	-	-	-	-	-	-	-	-	-	-	-	+	-	+	-	+	-	+	-	+	-	+	-
nd	Virus isolate 37 (2015)	solar saltern, Samut Sakhon, Thailand	nd	nd	nd	PMID: 25866903	nd	nd	Halorubrum sodomense	Halorubrum sodomense	doi.org/10.1099/00207713-33-2-381	-	-	-	-	-	-	-	-	-	-	+	-	-	-	-	-	-	-	-	-	+	-	-	-	-	-	-	-
nd	Virus isolate 38 (2012)	Eilat, Israel	nd	nd	nd	PMID: 22003883	nd	nd	Halorubrum sodomense	Halorubrum sodomense	doi.org/10.1099/00207713-33-2-381	-	-	-	-	-	-	-	-	-	-	-	-	-	-	-	-	+	-	+	-	+	-	+	-	+	-	+	-
nd	Virus isolate 39 (2015)	solar saltern, Samut Sakhon, Thailand	nd	nd	nd	PMID: 25866903	nd	nd	Halorubrum sodomense	Halorubrum sodomense	doi.org/10.1099/00207713-33-2-381	-	-	-	-	-	-	-	-	-	-	-	-	-	-	-	-	-	-	-	-	+	-	-	-	-	-	-	-
nd	Virus isolate 40 (2015)	solar saltern, Samut Sakhon, Thailand	nd	nd	nd	PMID: 25866903	nd	nd	Halorubrum sodomense	Halorubrum sodomense	doi.org/10.1099/00207713-33-2-381	-	-	-	-	-	-	-	-	-	-	-	-	-	-	-	-	-	-	-	-	-	-	-	-	-	-	-	-
nd	Virus isolate 41 (2012)	Eilat, Israel	nd	nd	nd	PMID: 22003883	nd	nd	Haloarcula japonica	Haloarcula japonica	doi.org/10.1016/S0723-2020(11)80165-7	-	-	-	-	-	-	-	-	-	-	-	-	-	-	-	-	-	-	-	-	+	-	+	-	+	-	-	-
nd	Virus isolate 42 (2015)	solar saltern, Samut Sakhon, Thailand	nd	nd	nd	PMID: 25866903	nd	nd	Halorubrum sodomense	Halorubrum sodomense	doi.org/10.1099/00207713-33-2-381	-	-	-	-	-	-	-	-	-	-	-	-	-	-	+	-	-	-	-	-	-	-	-	-	-	-	-	-
nd	Virus isolate 43 (2015)	solar saltern, Samut Sakhon, Thailand	nd	nd	nd	PMID: 25866903	nd	nd	Halorubrum sodomense	Halorubrum sodomense	doi.org/10.1099/00207713-33-2-381	-	-	-	-	-	-	+	-	-	-	-	-	-	-	+	-	-	-	-	-	-	-	-	-	-	-	-	-
nd	Virus isolate 44 (2015)	solar saltern, Samut Sakhon, Thailand	nd	nd	nd	PMID: 25866903	nd	nd	Haloarcula japonica	Haloarcula japonica	doi.org/10.1016/S0723-2020(11)80165-7	-	-	-	-	-	-	-	-	-	-	-	-	-	-	-	-	-	-	-	-	-	-	-	-	-	-	-	-
nd	Virus isolate 45 (2012)	Eilat, Israel	nd	nd	nd	PMID: 22003883	nd	nd	Halorubrum sp. E301-4	Halorubrum sp. E301-4	PMID: 22003883	-	-	-	-	-	-	-	-	-	-	-	-	-	-	-	-	-	-	-	-	-	+	-	+	-	+	-	-
(1) HCTV-7 and HCTV-12 are identical and both tested here; HCTV-7 is in used in the future
(2) HCTV-6 and HCTV-13 are identical and both tested here; HCTV-6 is in used in the future
nd, not determined;
Growth inhibition was measured at 37 °C in MGM. Both the undiluted (10^0 ) and 1:100 diluted (10^-2) virus results are shown.
Positive growth inhibition is represented with a plus sign (+). Minus sign (-) indicates that no growth inhibition was seen
